# Supplementary material for: Biomolecule and Bioentity Interaction Databases in Systems Biology: A Comprehensive Review
Source: Biomolecules. 2021 Aug 20;11(8):1245. doi: 10.3390/biom11081245 (PMC8391349; doi:10.3390/biom11081245)
Supplement: Supplementary file 1 [file biomolecules-11-01245-s001.zip]

Archive with 1 entries (1 files):
- biomolecules-1338174-supplementary.xlsx
