# Supplementary material for: Biomolecule and Bioentity Interaction Databases in Systems Biology: A Comprehensive Review
Source: Biomolecules. 2021 Aug 20;11(8):1245. doi: 10.3390/biom11081245 (PMC8391349; doi:10.3390/biom11081245)
Supplement: Supplementary file 1 [file biomolecules-11-01245-s001.zip › biomolecules-1338174-supplementary.xlsx]

## Sheet: Sheet1
Supplementary Table S1. Database Links
Gene co-expression		RNA interactions		RNA-protein
COXPRESdb	http://coxpresdb.jp	RNA Bricks2	http://iimcb.genesilico.pl/rnabricks2/	PRD	http://pri.hgc.jp/
STRING	https://string-db.org/	NPInter	http://bigdata.ibp.ac.cn/npinter4/	RNAInter	http://www.rna-society.org/raid/
GeneMANIA	http://www.genemania.org	snoDB	http://scottgroup.med.usherbrooke.ca/snoDB/	POSTAR2	http://lulab.life.tsinghua.edu.cn/postar/
GeneFriends	http://www.genefriends.org/	PNRD	http://structuralbiology.cau.edu.cn/PNRD/	doRinA	https://dorina.mdc-berlin.de/
Immuno-Navigator	https://genomics.virus.kyoto-u.ac.jp/immuno-navigator/	Tarbase	http://carolina.imis.athena-innovation.gr/diana_tools/web/index.php?r=tarbasev8%2Findex	PRIDB	http://pridb.gdcb.iastate.edu/RPISeq/RPIntDB.html
COEXPEDIA	www.coexpedia.org			RBPDB	http://rbpdb.ccbr.utoronto.ca/
HumanBase	https://hb.flatironinstitute.org/			RsiteDB	http://bioinfo3d.cs.tau.ac.il/RsiteDB
HumanNet	http://www.inetbio.org/humannet
BrainEXP	http://www.brainexp.org/
HGCA	https://www.michalopoulos.net/hgca/
ATTED-II	http://atted.jp
CoP	http://webs2.kazusa.or.jp/kagiana/cop0911/
PlaNet	www.gene2function.de
PLANEX	http://planex.plantbioinformatics.org
ACT	https://www.michalopoulos.net/act/
AraNet	http://www.functionalnet.org/aranet/
ALCOdb	http://alcodb.jp
ALGEpath	http://algaepath.itps.ncku.edu.tw
DanioNet	www.inetbio.org/danionet
LncRNA interactions		Protein-protein		Protein-small molecule
LncRNA2Target	http://123.59.132.21/lncrna2target/	IntAct	https://www.ebi.ac.uk/intact/	DrugBank	https://go.drugbank.com/
EVLncRNAs	https://www.sdklab-biophysics-dzu.net/EVLncRNAs2/	MINT	https://mint.bio.uniroma2.it/	BindingDB	https://www.bindingdb.org/bind/index.jsp
RAID (RNAInter)	http://www.rna-society.org/raid/	DIP	https://dip.doe-mbi.ucla.edu/dip/Main.cgi	STITCH	http://stitch.embl.de/
DIANA-LncBase	https://diana.e-ce.uth.gr/lncbasev3/home	IID	http://iid.ophid.utoronto.ca/	ConsensusPathDB	http://cpdb.molgen.mpg.de/
ChIPBase	http://rna.sysu.edu.cn/chipbase/	BioGRID	https://thebiogrid.org/	SuperTarget	https://bioinformatics.charite.de/supertarget/
LncRNADisease	http://www.rnanut.net/lncrnadisease/	STRING-DB	https://string-db.org/	Metrabase	http://www-metrabase.ch.cam.ac.uk/
Lnc2Cancer	http://www.bio-bigdata.com/lnc2cancer	I2D	http://ophid.utoronto.ca/ophidv2.204	Transformer	https://bioinformatics.charite.de/transformer/
NONCODE	http://www.noncode.org/	PINA	PINA: Protein Interaction Network Analysis platform (bjcancer.org)	PLI	http://bioinformatics.hsanmartino.it/pli/
lncRNASNP2	Human: http://bioinfo.life.hust.edu.cn/lncRNASNP#!/lncrna_info?lncrna=NONHSAT079660.2 Mouse: http://bioinfo.life.hust.edu.cn/lncRNASNP2_mouse/#!/	ComPPI	ComPPI - Main Page (linkgroup.hu)	PLIC	http://proline.biochem.iisc.ernet.in/PLIC/
LincSNP	http://bio-bigdata.hrbmu.edu.cn/lincsnp/	CORUM	CORUM (helmholtz-muenchen.de)	NLBD	http://nldb.hgc.jp/nldb/top
		ComplexPortal	https://www.ebi.ac.uk/complexportal/home	PoSSuM	http://possum.cbrc.jp/PoSSuM/
		GPCRdb	https://gpcrdb.org/	PDID	http://biomine.cs.vcu.edu/servers/PDID/index.php
		PrimesDB	http://primesdb.org/	CancerDR	http://crdd.osdd.net/raghava/cancerdr/
		Channelpedia	https://channelpedia.epfl.ch/	CAncerREsource	http://data-analysis.charite.de/care/
		IUPHAR/BPS	https://www.guidetopharmacology.org/	canSAR	https://cansarblack.icr.ac.uk/
		MitoProteome	http://www.mitoproteome.org/	KIDFamMap	http://gemdock.life.nctu.edu.tw/kidfammap/
		PerMemDB	http://83.212.109.111:8088/permemdb	KLIFS	https://klifs.net/
		MatrixDB	http://matrixdb.univ-lyon1.fr/	TDR Targets	https://tdrtargets.org/
		ConsensusPathDB	http://cpdb.molgen.mpg.de/	T3DB	http://www.t3db.ca/
		hGPCRnet	http://thalis.biol.uoa.gr/hGPCRnet/, http://83.212.116.32/hGPCRnet/	BioLiP	https://zhanglab.ccmb.med.umich.edu/BioLiP/
				Binding MOAD	http://www.bindingmoad.org/
				ASDCD	http://asdcd.amss.ac.cn/
				PRRDB 2.0	https://webs.iiitd.edu.in/raghava/prrdb2/
Signaling and metabolic pathways interactions		Disease interactions		Host-pathogen
WikiPathways	https://www.wikipathways.org	CIDeR	http://mips.helmholtz-muenchen.de/cider	Viruses.STRING	http://viruses.string-db.org
Reactome	https://reactome.org/	MSDD	http://bio-bigdata.hrbmu.edu.cn/msdd/home.jsp	Virbase	http://www.rna-society.org/virbase
KEGG PATHWAY	https://www.genome.jp/kegg/	DisGeNET	https://www.disgenet.org/	TDR Targets	https://tdrtargets.org/
CBN	http://causalbionet.com/	EnDisease	http://bioinfo.au.tsinghua.edu.cn/endisease/index.php	MVP	http://mvp.medgenius.info/home
INDRAdb	https://db.indra.bio/search	MNDR	https://www.rna-society.org/mndr/	HoPaCI-DB	http://mips.helmholtz-muenchen.de/HoPaCI
		NSDNA	http://bio-bigdata.hrbmu.edu.cn/nsdna/home.jsp
		HPO	https://hpo.jax.org/app/
		NeuroDNet	https://bioschool.iitd.ernet.in/NeuroDNet/index.php
Ecological interactions		AmyCo	http://83.212.109.111:8084/amyco
GloBI	https://www.globalbioticinteractions.org/
The Web of Life	http://www.web-of-life.es/
Food web	https://www.globalwebdb.com/
Bat-Eco Interactions	https://www.batbase.org/
